# Supplementary material for: Assessment of the microbiome during bacteriophage therapy in combination with systemic antibiotics to treat a case of staphylococcal device infection
Source: Microbiome. 2021 Apr 14;9:92. doi: 10.1186/s40168-021-01026-9 (PMC8048313; doi:10.1186/s40168-021-01026-9)
Supplement: Supplementary file 3 — Additional file 2: Supplementary table 3. Annotation information from GNPS analysis of metabolomic data. [file 40168_2021_1026_MOESM3_ESM.csv]

Index	Feature	MS1_feature	mz	retention_time_min	GNPS Library AnNotation	MQScore	MZErrorPPM	SharedPeaks	MS2 Library in GNPS
0	2513_719.489526749869_7.4938132936508	2513	719.489527	7.493813294	Not applicable	Not applicable	Not applicable	Not applicable	Not applicable
1	809_694.497439849206_8.31125142276423	809	694.49744	8.311251423	Not applicable	Not applicable	Not applicable	Not applicable	Not applicable
2	1489_537.536434407475_9.50677414965987	1489	537.536434	9.50677415	Not applicable	Not applicable	Not applicable	Not applicable	Not applicable
3	2973_658.512222142567_5.79394792843691	2973	658.512222	5.793947928	Not applicable	Not applicable	Not applicable	Not applicable	Not applicable
4	254_374.195789402499_5.41760028490029	254	374.195789	5.417600285	Not applicable	Not applicable	Not applicable	Not applicable	Not applicable
5	2219_580.41639235983_5.70449809523809	2219	580.416392	5.704498095	Not applicable	Not applicable	Not applicable	Not applicable	Not applicable
6	2551_871.636758580111_6.29575857142857	2551	871.636759	6.295758571	Not applicable	Not applicable	Not applicable	Not applicable	Not applicable
7	1330_591.425522337893_6.40317887517147	1330	591.425522	6.403178875	Not applicable	Not applicable	Not applicable	Not applicable	Not applicable
8	1236_346.163854055761_4.86772103703704	1236	346.163854	4.867721037	Not applicable	Not applicable	Not applicable	Not applicable	Not applicable
9	2784_646.451685069691_9.82797803030303	2784	646.451685	9.82797803	Not applicable	Not applicable	Not applicable	Not applicable	Not applicable
10	4004_263.098171607287_0.485049085365854	4004	263.098172	0.485049085	Not applicable	Not applicable	Not applicable	Not applicable	Not applicable
11	1277_502.338189432827_5.506475	1277	502.338189	5.506475	Not applicable	Not applicable	Not applicable	Not applicable	Not applicable
12	3986_580.415130618298_5.73492492997199	3986	580.415131	5.73492493	Not applicable	Not applicable	Not applicable	Not applicable	Not applicable
13	1370_740.220529856763_9.18906727891156	1370	740.22053	9.189067279	Not applicable	Not applicable	Not applicable	Not applicable	Not applicable
14	3041_337.25317011588_4.24348955555555	3041	337.25317	4.243489556	Not applicable	Not applicable	Not applicable	Not applicable	Not applicable
15	4373_712.531376136803_7.38318391136802	4373	712.531376	7.383183911	Not applicable	Not applicable	Not applicable	Not applicable	Not applicable
16	2542_835.572863797858_6.11887289156627	2542	835.572864	6.118872892	Not applicable	Not applicable	Not applicable	Not applicable	Not applicable
17	4392_829.602681077919_7.81244045584046	4392	829.602681	7.812440456	Not applicable	Not applicable	Not applicable	Not applicable	Not applicable
18	449_463.340390669341_5.53524282786885	449	463.340391	5.535242828	Not applicable	Not applicable	Not applicable	Not applicable	Not applicable
19	3239_658.512746887321_6.09486115646259	3239	658.512747	6.094861156	Not applicable	Not applicable	Not applicable	Not applicable	Not applicable
20	4116_542.319988013408_5.18335866666667	4116	542.319988	5.183358667	Not applicable	Not applicable	Not applicable	Not applicable	Not applicable
21	2130_285.144599876653_0.464298949579832	2130	285.1446	0.46429895	Not applicable	Not applicable	Not applicable	Not applicable	Not applicable
22	1423_426.324669845276_5.81047030178327	1423	426.32467	5.810470302	Not applicable	Not applicable	Not applicable	Not applicable	Not applicable
23	2893_455.03815346177_2.50456024305556	2893	455.038154	2.504560243	MoNA:930373 Cefazolin	0.929643	2.68265	12	MONA
24	3804_570.45568293197_6.10167782312925	3804	570.455683	6.101677823	Not applicable	Not applicable	Not applicable	Not applicable	Not applicable
25	2496_661.454611194492_2.23271761904762	2496	661.454611	2.232717619	Not applicable	Not applicable	Not applicable	Not applicable	Not applicable
26	4329_470.333737948039_4.47339482401656	4329	470.333738	4.473394824	Not applicable	Not applicable	Not applicable	Not applicable	Not applicable
27	2291_1101.30725820372_9.18110365682137	2291	1101.30726	9.181103657	Not applicable	Not applicable	Not applicable	Not applicable	Not applicable
28	2957_833.585116904136_7.55513917018284	2957	833.585117	7.55513917	Not applicable	Not applicable	Not applicable	Not applicable	Not applicable
29	4239_859.643797313491_8.07250769881557	4239	859.643797	8.072507699	Not applicable	Not applicable	Not applicable	Not applicable	Not applicable
30	2761_476.273466387866_5.27585958702065	2761	476.273466	5.275859587	Spectral Match to 1-Hexadecanoyl-sn-glycero-3-phosphoethanolamine from NIST14	0.946106	3.1397	14	GNPS-NIST14-MATCHES
31	330_414.320043731031_4.81471335078534	330	414.320044	4.814713351	Not applicable	Not applicable	Not applicable	Not applicable	Not applicable
32	889_762.536165523923_9.48865959183674	889	762.536166	9.488659592	Not applicable	Not applicable	Not applicable	Not applicable	Not applicable
33	2803_770.400547887694_2.30816139240506	2803	770.400548	2.308161392	Not applicable	Not applicable	Not applicable	Not applicable	Not applicable
34	2822_398.326927746621_5.3897308793456	2822	398.326928	5.389730879	Not applicable	Not applicable	Not applicable	Not applicable	Not applicable
35	3228_911.171538048529_7.82576728395062	3228	911.171538	7.825767284	Not applicable	Not applicable	Not applicable	Not applicable	Not applicable
36	1596_782.555281668206_9.69096957446808	1596	782.555282	9.690969574	Not applicable	Not applicable	Not applicable	Not applicable	Not applicable
37	3196_903.133753093626_2.25432926356589	3196	903.133753	2.254329264	Not applicable	Not applicable	Not applicable	Not applicable	Not applicable
38	4252_656.491511594409_7.31967158469945	4252	656.491512	7.319671585	Not applicable	Not applicable	Not applicable	Not applicable	Not applicable
39	1595_781.881283255018_9.81848789764869	1595	781.881283	9.818487898	Not applicable	Not applicable	Not applicable	Not applicable	Not applicable
40	2556_901.72169400724_9.39888168316832	2556	901.721694	9.398881683	Not applicable	Not applicable	Not applicable	Not applicable	Not applicable
41	125_297.14250803935_1.12711628498728	125	297.142508	1.127116285	Not applicable	Not applicable	Not applicable	Not applicable	Not applicable
42	400_442.352392120223_5.27184686800895	400	442.352392	5.271846868	3-Hydroxyoleylcarnitine	0.920973	0.689892	8	NIST17
43	3143_495.257382298433_0.40553776371308	3143	495.257382	0.405537764	Not applicable	Not applicable	Not applicable	Not applicable	Not applicable
44	3921_770.175439712378_2.31720526315789	3921	770.17544	2.317205263	Not applicable	Not applicable	Not applicable	Not applicable	Not applicable
45	2483_634.984773233569_2.54775316455696	2483	634.984773	2.547753165	Not applicable	Not applicable	Not applicable	Not applicable	Not applicable
46	4337_502.411381245371_6.7012483935743	4337	502.411381	6.701248394	Not applicable	Not applicable	Not applicable	Not applicable	Not applicable
47	226_360.274891434093_4.06786815286624	226	360.274891	4.067868153	Not applicable	Not applicable	Not applicable	Not applicable	Not applicable
48	2926_486.270322680774_0.808986666666667	2926	486.270323	0.808986667	Not applicable	Not applicable	Not applicable	Not applicable	Not applicable
49	2608_367.197888086433_0.441903333333333	2608	367.197888	0.441903333	Not applicable	Not applicable	Not applicable	Not applicable	Not applicable
