# Supplementary material for: Assessment of the microbiome during bacteriophage therapy in combination with systemic antibiotics to treat a case of staphylococcal device infection
Source: Microbiome. 2021 Apr 14;9:92. doi: 10.1186/s40168-021-01026-9 (PMC8048313; doi:10.1186/s40168-021-01026-9)
Supplement: Supplementary file 4 — Additional file 3: Supplementary table 4. Annotation information from GNPS analysis of metabolomic data, including weblinks to information regarding molecular network components. [file 40168_2021_1026_MOESM4_ESM.csv]

Index	UniqueFileSourcesCount	Molecular Networking Component	GNPSLinkout_NetworkComponent
0	168	Singleton	This Node is a Singleton
1	246	Singleton	This Node is a Singleton
2	245	Singleton	This Node is a Singleton
3	177	Singleton	This Node is a Singleton
4	234	Singleton	This Node is a Singleton
5	245	6	https://gnps.ucsd.edu/ProteoSAFe/result.jsp?view=network_displayer&componentindex=6&task=21aa3e7dc4384db59b5d85d0f9489de8&show=true
6	140	111	https://gnps.ucsd.edu/ProteoSAFe/result.jsp?view=network_displayer&componentindex=111&task=21aa3e7dc4384db59b5d85d0f9489de8&show=true
7	243	62	https://gnps.ucsd.edu/ProteoSAFe/result.jsp?view=network_displayer&componentindex=62&task=21aa3e7dc4384db59b5d85d0f9489de8&show=true
8	225	Singleton	This Node is a Singleton
9	110	132	https://gnps.ucsd.edu/ProteoSAFe/result.jsp?view=network_displayer&componentindex=132&task=21aa3e7dc4384db59b5d85d0f9489de8&show=true
10	164	Singleton	This Node is a Singleton
11	244	133	https://gnps.ucsd.edu/ProteoSAFe/result.jsp?view=network_displayer&componentindex=133&task=21aa3e7dc4384db59b5d85d0f9489de8&show=true
12	238	6	https://gnps.ucsd.edu/ProteoSAFe/result.jsp?view=network_displayer&componentindex=6&task=21aa3e7dc4384db59b5d85d0f9489de8&show=true
13	245	10	https://gnps.ucsd.edu/ProteoSAFe/result.jsp?view=network_displayer&componentindex=10&task=21aa3e7dc4384db59b5d85d0f9489de8&show=true
14	150	93	https://gnps.ucsd.edu/ProteoSAFe/result.jsp?view=network_displayer&componentindex=93&task=21aa3e7dc4384db59b5d85d0f9489de8&show=true
15	173	Singleton	This Node is a Singleton
16	166	Singleton	This Node is a Singleton
17	117	Singleton	This Node is a Singleton
18	244	Singleton	This Node is a Singleton
19	245	Singleton	This Node is a Singleton
20	175	731	https://gnps.ucsd.edu/ProteoSAFe/result.jsp?view=network_displayer&componentindex=731&task=21aa3e7dc4384db59b5d85d0f9489de8&show=true
21	238	Singleton	This Node is a Singleton
22	243	486	https://gnps.ucsd.edu/ProteoSAFe/result.jsp?view=network_displayer&componentindex=486&task=21aa3e7dc4384db59b5d85d0f9489de8&show=true
23	192	Singleton	This Node is a Singleton
24	245	Singleton	This Node is a Singleton
25	70	Singleton	This Node is a Singleton
26	161	18	https://gnps.ucsd.edu/ProteoSAFe/result.jsp?view=network_displayer&componentindex=18&task=21aa3e7dc4384db59b5d85d0f9489de8&show=true
27	237	Singleton	This Node is a Singleton
28	237	36	https://gnps.ucsd.edu/ProteoSAFe/result.jsp?view=network_displayer&componentindex=36&task=21aa3e7dc4384db59b5d85d0f9489de8&show=true
29	197	Singleton	This Node is a Singleton
30	113	Singleton	This Node is a Singleton
31	191	15	https://gnps.ucsd.edu/ProteoSAFe/result.jsp?view=network_displayer&componentindex=15&task=21aa3e7dc4384db59b5d85d0f9489de8&show=true
32	245	132	https://gnps.ucsd.edu/ProteoSAFe/result.jsp?view=network_displayer&componentindex=132&task=21aa3e7dc4384db59b5d85d0f9489de8&show=true
33	79	44	https://gnps.ucsd.edu/ProteoSAFe/result.jsp?view=network_displayer&componentindex=44&task=21aa3e7dc4384db59b5d85d0f9489de8&show=true
34	163	15	https://gnps.ucsd.edu/ProteoSAFe/result.jsp?view=network_displayer&componentindex=15&task=21aa3e7dc4384db59b5d85d0f9489de8&show=true
35	243	146	https://gnps.ucsd.edu/ProteoSAFe/result.jsp?view=network_displayer&componentindex=146&task=21aa3e7dc4384db59b5d85d0f9489de8&show=true
36	235	Singleton	This Node is a Singleton
37	86	Singleton	This Node is a Singleton
38	122	34	https://gnps.ucsd.edu/ProteoSAFe/result.jsp?view=network_displayer&componentindex=34&task=21aa3e7dc4384db59b5d85d0f9489de8&show=true
39	241	132	https://gnps.ucsd.edu/ProteoSAFe/result.jsp?view=network_displayer&componentindex=132&task=21aa3e7dc4384db59b5d85d0f9489de8&show=true
40	101	580	https://gnps.ucsd.edu/ProteoSAFe/result.jsp?view=network_displayer&componentindex=580&task=21aa3e7dc4384db59b5d85d0f9489de8&show=true
41	131	381	https://gnps.ucsd.edu/ProteoSAFe/result.jsp?view=network_displayer&componentindex=381&task=21aa3e7dc4384db59b5d85d0f9489de8&show=true
42	149	15	https://gnps.ucsd.edu/ProteoSAFe/result.jsp?view=network_displayer&componentindex=15&task=21aa3e7dc4384db59b5d85d0f9489de8&show=true
43	79	68	https://gnps.ucsd.edu/ProteoSAFe/result.jsp?view=network_displayer&componentindex=68&task=21aa3e7dc4384db59b5d85d0f9489de8&show=true
44	76	44	https://gnps.ucsd.edu/ProteoSAFe/result.jsp?view=network_displayer&componentindex=44&task=21aa3e7dc4384db59b5d85d0f9489de8&show=true
45	79	217	https://gnps.ucsd.edu/ProteoSAFe/result.jsp?view=network_displayer&componentindex=217&task=21aa3e7dc4384db59b5d85d0f9489de8&show=true
46	83	18	https://gnps.ucsd.edu/ProteoSAFe/result.jsp?view=network_displayer&componentindex=18&task=21aa3e7dc4384db59b5d85d0f9489de8&show=true
47	157	15	https://gnps.ucsd.edu/ProteoSAFe/result.jsp?view=network_displayer&componentindex=15&task=21aa3e7dc4384db59b5d85d0f9489de8&show=true
48	80	68	https://gnps.ucsd.edu/ProteoSAFe/result.jsp?view=network_displayer&componentindex=68&task=21aa3e7dc4384db59b5d85d0f9489de8&show=true
49	75	68	https://gnps.ucsd.edu/ProteoSAFe/result.jsp?view=network_displayer&componentindex=68&task=21aa3e7dc4384db59b5d85d0f9489de8&show=true
